# Supplementary material for: Sustainability of zinc coverage for acute childhood diarrhea in Bangladesh and other low- and middle-income countries: one decade following the SUZY project
Source: PLOS Glob Public Health. 2025 Feb 10;5(2):e0004265. doi: 10.1371/journal.pgph.0004265 (PMC11809797; doi:10.1371/journal.pgph.0004265)
Supplement: S1 Table — (XLSX) [file pgph.0004265.s003.xlsx]

## Sheet: Articles
Record	Title	Publication Year	Country	Years of Intervention	Implementation Program	Tool Used	Full Text not available
1	Private health care market shaping and changes in inequities in childhood diarrhoea treatment coverage: evidence from the analysis of baseline and endline surveys of an ORS and zinc scale-up program in Nigeria	2021	Nigeria (8 states)		CHAI	DHS surveys; MICS surveys
2	Monitoring of the scale-up program on zinc and oral rehydration solution for childhood diarrhea treatment in three provinces in Indonesia	2019	Indonesia (3 provinces)		"Lintas Diare"	Survey	x
3	Effect of enhanced detailing and mass media on community use of oral rehydration salts and zinc during a scale-up program in Gujarat and Uttar Pradesh	2019	India (3 states)		CHAI	DHS surveys; MICS surveys
4	Program evaluation of an ORS and zinc scale-up program in 8 Nigerian states	2019	Nigeria (8 states)		CHAI	DHS surveys; MICS surveys
5	Increasing coverage of pediatric diarrhea treatment in high-burden countries	2019	India, Kenya, Nigeria, Uganda		CHAI	DHS surveys; MICS surveys
6	A retrospective mixed-methods evaluation of a national ORS and zinc scale-up program in Uganda between 2011 and 2016	2019	Uganda		CHAI	DHS surveys
7	An evaluation of a national oral rehydration solution and zinc scale-up program in Kenya between 2011 and 2016	2019	Kenya		CHAI	DHS surveys
8	Scaling up zinc treatment of childhood diarrhoea in Bangladesh: theoretical and practical considerations guiding the SUZY Project	2012	Bangladesh		SUZY	DHS surveys
9	Impact of one-on-one detailing and mass media on community use of ors and zinc during a scale-up program in Gujarat and Uttar Pradesh	2018	India (Gujarat, Uttar Pradesh)		CHAI	Surveys	x
10	Cost-effectiveness analysis of the diarrhea alleviation through zinc and oral rehydration therapy (DAZT) program in rural Gujarat India: An application of the net-benefit regression framework	2017	India (Gujarat)		DAZT	Cost effectiveness
11	Scaling up zinc treatment for childhood diarrhoea in the developing country setting: A before- and after-intervention study	2017	Solomon Islands		National Pharmacy Services Division	Survey, no DHS data available
12	Improved Childhood Diarrhea Treatment Practices in Ghana: A Pre-Post Evaluation of a Comprehensive Private-Sector Program	2016	Ghana (3 regions)		SHOPS	DHS surveys
13	Scaling-up public sector childhood diarrhea management program: Lessons from Indian states of Gujarat, Uttar Pradesh and Bihar	2015	India (3 states)		Micronutrient Initiative	Unknown
14	Determinants of coverage and availability of zinc and oral rehydration salts (ORS) in three Nigerian States	2014	Nigeria (3 states)		CHAI	Surveys	x
15	Quality of case management of childhood illnesses provided by health extension workers in Ethiopia	2013	Ethiopia		Unknown	Surveys
16	Zinc supplementation for the treatment of childhood diarrhea in india: The association between provider knowledge and practice	2013	India (Gujarat, Uttar Pradesh, Bihar)		DAZT	Surveys	x
17	National scale-up of zinc promotion in nepal: Results from a post-project population-based survey	2011	Nepal		POUZN	DHS surveys
	Acronym:
	CHAI - Clinton Health Access Initiative
	DHS - Demographic and Health Survey
	DAZT - Diarrhea alleviation through zinc and oral rehydration therapy
	MICS - Multiple Indicator Cluster Survey
	POUZN - Point of Use Water Disinfection and Zinc Treatment
	SHOPS - Strengthening Health Outcomes through the Private Sector

## Sheet: Framework Synthesis
	Countries	Records	Years of Intervention	Implementation Program Name and Funding Source	MeasurementTool Used	Pre-implementation Research?	Partnership?	National Scaleup?	Awareness Building for Zinc	Education for Caregivers	Advertising (types)	Training for health sector	Coop with research organization	Novel product development?	Added to national drug list?	Over the counter?	Knowledge Transfer & Dissemination
	Nigeria	1, 4, 5	2012-2017	CHAI, funding from Norwegian Agency for Development Cooperation and Global Affairs Canada	DHS and MICS surveys	No	Yes, Federal Ministry of Health of Nigeria, National Primary Health Care Development, state MOH, international funding from the Norwegian Agency for Development Cooperation and Global Affairs Canada	No, 8 out of 36 states in Nigeria	Focused on ORS plus zinc	Trained 38825 community influencers as 'diarrhea champions'; Health talks reached an estimated 448,835 women; outreach through schools and churches	Coordinated mass media demand generation activities with BBC Media Action; launched radio campaingn in 5 states	Trained the leaders of health workers professional organizations; trained 20000 providers and 19000 patent and proprietary medicine venders and sent followup text messages	No	Introduced 5 zinc dispersible products plus 7 copacks (ORS plus zinc); reduced wholesale prices	Yes, zinc added to national and state Essential Medicines List	Yes, supported governemnt to revise national standard treatment guidelines to allowing OTC use of zinc	No
	India	3, 5	2012-2016	CHAI, funding from Bill and Melinda Gates Foundation, IKEA Foundation, International Zinc Association	DHS Surveys	"formative research found barriers and insights to drive behavior change"; consumer research on ORS and zinc packaging, messaging and optimal communciations channel mix	Yes, WHO, UNICEF, Micronutrient Initiative	No, 3 out of 28 states in India (Madhya Pradesh, Gujarat, Uttar Pradesh	Focused on ORS plus zinc, targeted to specific areas with high burden of diarrhea and low coverage of ORS/zinc	Mass media campaign targeted caregivers	Yes, used TV and radio and branded buses	Yes, "detailing" - sales force team to detail and sell ORS and zinc directly to rural health care providers in high-burden focal districts and compared with mass media campaign alone	No	No, improved product to include flavered dispersible tables; worked to improve supply chain	No	No	No
	India	13	2010-2015	Micronutrient Initiative - now called Nutrition International/Diarrhea Alleviation through Zinc and ORS (DAZT)	Program surveys	formative research studies in 5 demonstration districts found knowledge gaps about zinc	Yes, US fund for UNICEF, Bill and Melinda Gates Foundation, Children's Investment Fund Foundation	No, Gujarat, Uttar Pradesh, Bihar only	Both zinc and ORS coverage, targeted to service providers, moved diarrhea management out of facilities and into the community through community health workers	No behaviour change comunication technique, trickle down through community health workers only	No	Yes, training modules for providers including video CD and pictuoral aids, trained 144,246 health providers	No	No, distributed combi-packs, incorporated in to governmental budget for procurement of ORS and zinc, enabled more Indian pharmaceutical companies to produce zinc, including dispersible	Yes, added to essential drug list	No	No
	Kenya	5, 7	2011-2016	CHAI, funding from IKEA Foundation	DHS surveys and program surveys	No	Yes, Ministry of Public Health and Sanitation, UNICEF, Micronutrient Initiative, PATH	Yes	Both zinc and ORS coverage through co-packs	Mass media, clinic-based health talks, ORT corners (on-site rehydration for sick children) treat and teach	Yes, worked with marketing agencies to be distributed by sales teams, radio spots	Yes, trainings, CMEs, app development, updated diarrhea management guidelines	No	No but new brands registered including dispersible tablets and switched to co-packs	No, decentralized government functions in 2010 led to challenges in budgeting and ordering medicine	Yes	No
	Uganda	5, 6	2011-2016	CHAI, USAID	DHS surveys	No	Yes, MOH and Strengthening Health Outcomes through the Private Sector (SHOPS) Project and the Clinton Health Access Initiative (CHAI)	Yes	Both ORS and zinc, promoted to drug shops and private clinics, caregiver awareness	Behavior Change Communication activities, encouraged prompt care-seeking and benefits of ORS/zinc	Yes, promoted through radio and TV stations	Yes, added to national treatment guidelines in 2010	No	No, but encouraged new product registrations (including dispersible tables) and communicated a recommended retail price	Yes, added to national essential medicines list in 2012	Yes, OTC beginning in 2013 and able to directly advertised to patients	No
	Bangladesh	8	2003-2009	SUZY, partial funding through a grant from Bill and Melinda Gates Foundation	DHS surveys, also repeat "impact surveys" every 3 months during program launch (8 surveys in total)	Yes, survey of caregiver and provider diarrhea management practices; theoretical modelling of large-scale behavior change, marketing surveys to determine cost "willingness to pay", worked with anthropologists to identify right words that would resonate with caretakers (found that big motivator for zinc use was improvement in feeding practices and zinc tx helped increase appetite, "diffusion of in…	Yes, MOHFW, ICDDR,B, international funding supplied by Bill and Melinda Gates Foundation; included public and private health care delivery systems as well as licensed and unlicensed providers and formal and informal providers with a focus on home treatment; Also pre-implementation key stakeholder interviews conducted with MOHFW, the Bangladesh Paediatric Association and Village Doctors Associatio…	Yes, with particular attention paid to address known disparities in wealth and urbanicity through product marketing and placement	Focused on zinc only, goal to increase awareness among parents and "take the treament out of the healthcare system and put it into the homes" - promoted concept of home management of diarrhea	Yes, frequently asked questions compendium, pre-implementation research identified key messages and motivators to teach caregivers through mass media campaigns	Mass media campaign guided by social marketing frameworks as well as comercial marketing principles, 4 Ps (product, price, place, promotion); included TV/radio commercials, newspapers, billboards and posters, TV drama series, sponsored cultural events, entertainment programs, and Baby Zinc theme song	Yes, training of drug representatives (primary source of drug information for providers), educational materials for providers, training workshops held through Bangladesh Paediatrics Association; training in public/private sectors and medical schools	Yes, ICDDR,B; had been tremendously successful previously with ORS coverage in Bangladesh, significant source of national pride	Yes, ICDDR,B purchased patent rights from Nutriset to produce and distribution dispersible zinc tablets, product (Baby Zinc) produced and distributed by private Bangladeshi pharmaceutical company after an open bidding process; business plan created; technology transfer conducted and follow up quality control monitoring; sold at cost to public sector and reasonably priced to private sector	Yes, new product (Baby Zinc) was approved by Bangladesh Drug Administration and added to essentail drugs list	Yes, over-the-counter sales waiver was obtained; permission was also granted to proceed with the mass media promotion of Baby Zinc	Yes, project website with links to other zinc informational web sites, newsletter produced in Bangla and English 2x/yr for 20k health workers, international zinc conference held annually, key findings and progress reports published locally and internationally
	Ghana	12	2011-2014	SHOPS, UNICEF and USAID funding	DHS surveys and program surveys	No	Yes, Ghanaian MOH and Ghana Behavior Change Support; funded by USAID	No 3 out of 10 regions in Ghana	Both ORS and zinc, targeted pharma suppliers, private sector providers, and caregivers	Yes, through local ad agency, mass media campaigns through TV and radio to caregivers and providers during diarrhea season	Developed marketing plan and distribution channels, focusing on rural areas	Training for nonclinical personnel like pharmacists and community health workers; primary focus on training private-sector providers	No	No, partnered with local pharmaceutical firms to develop/market local ainc products, including dispersible tablets	No	Yes, specifically targeted over the counter medicine sellers	No
	Nepal	17	2005-2010	POUZN, USAID funding	Program surveys	No	Yes, Ministry of Health and Population, funded by USAID	No, 30 out of 75 districts	Yes, both ORS and zinc; used mass media; based on Health Belief Model	National mass-media campaign using TV and radio, examined zinc-use behavior/knowledge/beliefs of caregivers/recollection of project messages	Mass media campaign	Yes, started in public sector in 2005, trained 5800 liensed private providers and 2243 public sector providers	No	Procured dispersible zinc from Nutriset, began to be manufactured locally	No	Unknown	No
